# Supplementary material for: Colorectal Cancer Anatomical Site and Sleep Quality
Source: Cancers (Basel). 2021 May 25;13(11):2578. doi: 10.3390/cancers13112578 (PMC8197388; doi:10.3390/cancers13112578)
Supplement: Supplementary file 1 [file cancers-13-02578-s001.zip]

Archive with 1 entries (1 files):
- cancers-1201081-supplementary.pdf
